# Supplementary material for: Metabolomic Markers of Storage Temperature and Time in Pasteurized Milk
Source: Metabolites. 2021 Jun 25;11(7):419. doi: 10.3390/metabo11070419 (PMC8306400; doi:10.3390/metabo11070419)
Supplement: Supplementary file 1 [file metabolites-11-00419-s001.zip]

Archive with 1 entries (1 files):
- metabolites-1268976-supplementary.pdf
